# Supplementary material for: Protective Effects of Bifidobacterium on Intestinal Barrier Function in LPS-Induced Enterocyte Barrier Injury of Caco-2 Monolayers and in a Rat NEC Model
Source: PLoS One. 2016 Aug 23;11(8):e0161635. doi: 10.1371/journal.pone.0161635 (PMC4995054; doi:10.1371/journal.pone.0161635)
Supplement: S1 File — (XLS) [file pone.0161635.s001.xls]

## Sheet: Sheet1
Fig 1(A). Body weight changes of rats
Group	Control		NEC		BIF
Time	day1	day3	day1	day3	day1	day3
Weigt(g)	7.01	8.57	6.87	5.91	6.82	6.93
	6.62	8.49	7.11	6.24	6.64	6.94
	7.14	8.83	6.99	6.01	7.09	7.24
	7.18	9.52	6.72	5.63	7.31	8.02
	6.83	9.71	6.8	6.01	7.26	8.01
	6.83	9.01	7.19	6	7.18	7.44
	7.34	10.03	7.15	5.99	7.21	7.99
	7.09	9.31	7.25	6.32	6.89	7.13
	6.95	9.21	6.88	5.95	6.98	7.26
	7.02	9.09	6.72	4.63	6.77	7.17
means ±SD	7.00±0.21	9.17±0.49	7.02±0.23	5.87±0.47	6.97±0.20	7.41±0.43
Fig 1(D). Intestinal histological score
Group	Control	NEC	BIF
Intestinal histological score	0	3	2
	1	3	1
	1	4	1
	0	4	2
	0	4	1
	0	4	2
	0	4	2
	1	3	1
	0	3	1
	1	3	1
means ± SD	0.36±0.50	3.64±0.50	1.82±0.60
Fig 2(A). The transepithelial electrical resistance (TEER) was tested at different time points in cells
Group	Vehicle				LPS				LPS+BIF
Time	1h	3h	6h	12h	1h	3h	6h	12h	1h	3h	6h	12h
TEER(πcm2 )	251	252	253	249	198	162	150	110	218	224	181	170
	264	268	247	248	174	181	144	104	224	231	193	168
	247	249	263	253	206	174	132	121	192	184	201	154
	239	241	259	262	231	192	128	96	187	205	168	163
	243	250	238	247	220	165	160	98	246	198	221	149
	257	261	248	267	182	201	127	97	237	179	179	191
means±SD	250.2±9.2	253.5±9.6	251.3±9.0	254.3±8.3	201.8±21.8	179.2±15.3	140.2±13.4	104.3±9.7	217.3±23.7	203.5±20.9	190.5±18.8	165.8±14.7
Fig 2(B). Intestinal permeability was assessed in vitro using the fluorescein permeability test at different time points
Group	Vehicle				LPS				LPS+BIF
Time	1h	3h	6h	12h	1h	3h	6h	12h	1h	3h	6h	12h
Fluorescein permeability(%)	1.3	1.2	1.2	0.9	12.3	16.7	27.7	39.2	11.6	11.1	18.1	30.4
	1.2	1.1	1.1	0.8	11.7	15.4	29.3	32.7	10.2	14.2	16.8	34.8
	0.9	0.8	1.3	1.1	13.4	18.1	24.1	36.4	12.3	13.3	18.9	28.3
	0.8	0.9	1.1	1.2	12.6	14.9	29.9	33.5	11.4	16.7	16.3	33.1
	1	1.1	1	1.3	13.4	17.8	26.7	34.1	9.3	14.9	15.7	29.1
	1.1	1.1	0.8	1	10.8	16.3	22.8	40.1	9.7	12.4	19.2	29.8
means±SD	1.1±0.2	1.0±0.2	1.1±0.2	1.1±0.2	12.4±1.0	15.5±1.3	26.8±2.8	36.0±3.1	10.8±1.2	13.8±2.0	21.5±2.5	31.0±2.5
Fig 2(C). The intestinal barrier function in vivo was evaluated by fluorescent dextran–FITC
Group	Control	NEC	BIF
DX-4000-FITC(ug/mL)	49	165	114
	58	163	108
	61	149	97
	32	182	119
	48	155	122
	50	141	93
means ± SD	46.5±5.24	164.2±11.7	114.8±6.68
Fig 3(A). IL-6 and (B) TNF-α concentrations in the Caco-2 cells were determined by ELISA.
Group	Vehicle	LPS	LPS+BIF
IL-6(ng/L)	86	128	118
	94	136	121
	73	142	119
	106	129	120
	94	136	117
	88	145	130
means±SD	90.2±10.9	136.0±6.8	120.8±4.7
TNF(ng/L)	64	113	98
	59	127	112
	48	119	104
	73	118	89
	66	120	107
	55	99	93
means±SD	60.8±8.8	116.0±9.5	100.5±8.7
Fig 3(C). IL-6 and (D) TNF-α concentrations in rats.
Group	Control	NEC	BIF
IL-6(ng/L)	2.51	3.67	3.33
	2.47	3.88	3.14
	2.49	4.34	2.99
	3.01	5.01	3.07
	3.13	5.23	4.12
	1.12	3.94	3.34
	2.77	4.15	3.61
	1.19	2.99	2.07
	1.93	2.83	1.34
	3.64	2.06	1.96
means±SD	2.43±0.81	3.81±0.98	2.90±0.85
TNF(ng/L)	0.09	0.29	0.21
	0.08	0.17	0.2
	0.07	0.23	0.29
	0.04	0.31	0.22
	0.08	0.28	0.27
	0.06	0.27	0.19
	0.06	0.38	0.18
	0.12	0.16	0.17
	0.14	0.34	0.11
	0.11	0.15	0.16
means±SD	0.09±0.03	0.26±0.79	0.20±0.05
Fig 4(A). The release of zonulin was determined by ELISA in the Caco-2 cells.
Group	Vehicle	LPS	LPS+BIF
Zonulin(ng/mL)	0.23	5.14	3.89
	0.29	3.69	3.94
	0.37	4.25	3.71
	0.22	4.07	4.07
	0.11	4.11	2.88
	0.16	3.88	2.64
	0.32	3.92	3.99
	0.48	5.01	4.01
	0.57	3	3.84
	0.49	6.19	1.57
means±SD	0.32±0.15	4.33±0.90	3.45±0.83
Fig 4(C). The level of serum zonulin of animals was determined by ELISA.
Group	Control	NEC	BIF
Zonulin(ng/mL)	3.56	13.2	6.26
	2.35	10.94	7.2
	4.38	23.67	6.62
	4.06	17.93	8.06
	4.5	10.53	6.96
	2.05	12.49	8.44
		8.97	11.23
		8.71	12.48
means±SD	3.48±1.05	13.31±5.10	8.41±2.27
Fig 5(D). The intensity of Western blot for TJ proteins in cells was quantified by scanning densitometry.(standardized with respect to β-actin protein and expressed as mean ± SD fold change compared with vehicle cells)
Group	Vehicle	LPS	LPS+BIF
claudin-3	1	0.34	0.49
	1	0.27	0.52
	1	0.3	0.49
	1	0.19	0.5
	1	0.23	0.67
	1	0.21	0.55
means±SD	1.00±0.00	0.26±0.57	0.54±0.69
occludin	1	0.19	0.52
	1	0.2	0.6
	1	0.21	0.56
	1	0.18	0.63
	1	0.18	0.73
	1	0.2	0.54
means±SD	1.00±0.00	0.19±0.12	0.60±0.08
ZO-1	1	0.36	0.55
	1	0.38	0.6
	1	0.33	0.52
	1	0.3	0.63
	1	0.36	0.72
	1	0.32	0.71
means±SD	1.00±0.00	0.34±0.02	0.62±0.08
Fig 6(D). The intensity of Western blot for TJ proteins in rats was quantified by scanning densitometry.(standardized with respect to β-actin protein and expressed as mean ± SD fold change compared with control animals)
Group	Control	NEC	BIF
claudin-3	1	1.27	1.24
	1	1.56	1.32
	1	1.81	1.4
	1	1.19	0.6
	1	1.36	1.2
	1	1.07	0.78
means±SD	1.00±0.00	1.38±0.27	1.03±0.28
occludin	1	0.86	0.98
	1	1.03	0.85
	1	0.79	1.13
	1	0.98	0.95
	1	0.87	0.78
	1	0.97	0.9
means±SD	1.00±0.00	0.92±0.09	0.93±0.12
ZO-1	1	0.36	0.55
	1	0.38	0.6
	1	0.33	0.52
	1	0.3	0.63
	1	0.36	0.72
	1	0.32	0.71
means±SD	1.00±0.00	0.34±0.03	0.62±0.08
